# Supplementary material for: Preparation of isolated guard cells, containing cell walls, from Vicia faba
Source: PLoS One. 2024 Mar 21;19(3):e0299810. doi: 10.1371/journal.pone.0299810 (PMC10957180; doi:10.1371/journal.pone.0299810)
Supplement: S1 File — (ZIP) [file pone.0299810.s001.zip › S1_File.tex]

% Template for PLoS
% Version 3.6 Aug 2022
%
% % % % % % % % % % % % % % % % % % % % % %
%
% -- IMPORTANT NOTE
%
% This template contains comments intended 
% to minimize problems and delays during our production 
% process. Please follow the template instructions
% whenever possible.
%
% % % % % % % % % % % % % % % % % % % % % % % 
%
% Once your paper is accepted for publication, 
% PLEASE REMOVE ALL TRACKED CHANGES in this file 
% and leave only the final text of your manuscript. 
% PLOS recommends the use of latexdiff to track changes during review, as this will help to maintain a clean tex file.
% Visit https://www.ctan.org/pkg/latexdiff?lang=en for info or contact us at latex@plos.org.
%
%
% There are no restrictions on package use within the LaTeX files except that no packages listed in the template may be deleted.
%
% Please do not include colors or graphics in the text.
%
% The manuscript LaTeX source should be contained within a single file (do not use \input, \externaldocument, or similar commands).
%
% % % % % % % % % % % % % % % % % % % % % % %
%
% -- FIGURES AND TABLES
%
% Please include tables/figure captions directly after the paragraph where they are first cited in the text.
%
% DO NOT INCLUDE GRAPHICS IN YOUR MANUSCRIPT
% - Figures should be uploaded separately from your manuscript file. 
% - Figures generated using LaTeX should be extracted and removed from the PDF before submission. 
% - Figures containing multiple panels/subfigures must be combined into one image file before submission.
% For figure citations, please use "Fig" instead of "Figure".
% See http://journals.plos.org/plosone/s/figures for PLOS figure guidelines.
%
% Tables should be cell-based and may not contain:
% - spacing/line breaks within cells to alter layout or alignment
% - do not nest tabular environments (no tabular environments within tabular environments)
% - no graphics or colored text (cell background color/shading OK)
% See http://journals.plos.org/plosone/s/tables for table guidelines.
%
% For tables that exceed the width of the text column, use the adjustwidth environment as illustrated in the example table in text below.
%
% % % % % % % % % % % % % % % % % % % % % % % %
%
% -- EQUATIONS, MATH SYMBOLS, SUBSCRIPTS, AND SUPERSCRIPTS
%
% IMPORTANT
% Below are a few tips to help format your equations and other special characters according to our specifications. For more tips to help reduce the possibility of formatting errors during conversion, please see our LaTeX guidelines at http://journals.plos.org/plosone/s/latex
%
% For inline equations, please be sure to include all portions of an equation in the math environment.  For example, x$^2$ is incorrect; this should be formatted as $x^2$ (or $\mathrm{x}^2$ if the romanized font is desired).
%
% Do not include text that is not math in the math environment. For example, CO2 should be written as CO\textsubscript{2} instead of CO$_2$.
%
% Please add line breaks to long display equations when possible in order to fit size of the column. 
%
% For inline equations, please do not include punctuation (commas, etc) within the math environment unless this is part of the equation.
%
% When adding superscript or subscripts outside of brackets/braces, please group using {}.  For example, change "[U(D,E,\gamma)]^2" to "{[U(D,E,\gamma)]}^2". 
%
% Do not use \cal for caligraphic font.  Instead, use \mathcal{}
%
% % % % % % % % % % % % % % % % % % % % % % % % 
%
% Please contact latex@plos.org with any questions.
%
% % % % % % % % % % % % % % % % % % % % % % % %

\documentclass[10pt,letterpaper]{article}
\usepackage[top=0.85in,left=2.75in,footskip=0.75in]{geometry}

% amsmath and amssymb packages, useful for mathematical formulas and symbols
\usepackage{amsmath,amssymb}

% Use adjustwidth environment to exceed column width (see example table in text)
\usepackage{changepage}

% textcomp package and marvosym package for additional characters
\usepackage{textcomp,marvosym}

% cite package, to clean up citations in the main text. Do not remove.
\usepackage{cite}

% Use nameref to cite supporting information files (see Supporting Information section for more info)
\usepackage{nameref,hyperref}

% line numbers
\usepackage[right]{lineno}

% ligatures disabled
\usepackage[nopatch=eqnum]{microtype}
\DisableLigatures[f]{encoding = *, family = * }

% color can be used to apply background shading to table cells only
\usepackage[table]{xcolor}

% array package and thick rules for tables
\usepackage{array}

% create "+" rule type for thick vertical lines
\newcolumntype{+}{!{\vrule width 2pt}}

% create \thickcline for thick horizontal lines of variable length
\newlength\savedwidth
\newcommand\thickcline[1]{%
  \noalign{\global\savedwidth\arrayrulewidth\global\arrayrulewidth 2pt}%
  \cline{#1}%
  \noalign{\vskip\arrayrulewidth}%
  \noalign{\global\arrayrulewidth\savedwidth}%
}

% \thickhline command for thick horizontal lines that span the table
\newcommand\thickhline{\noalign{\global\savedwidth\arrayrulewidth\global\arrayrulewidth 2pt}%
\hline
\noalign{\global\arrayrulewidth\savedwidth}}

% ADDITIONAL PACKAGES
\usepackage[T1]{fontenc}
\usepackage{lmodern}
\usepackage[euler]{textgreek} % Greek letters in text, ex. \texttheta (http://mirrors.ibiblio.org/CTAN/macros/latex/contrib/textgreek/textgreek.pdf) 
\usepackage{gensymb} % degree (\degree) and other symbols
\usepackage{float}
\usepackage{enumitem}% http://ctan.org/pkg/enumitem
\usepackage{float}


% Remove comment for double spacing
\usepackage{setspace} 
\doublespacing

\usepackage{setspace,caption}
\usepackage{lipsum}
\captionsetup{font=doublespacing}% Double-spaced float captions

% Text layout
\raggedright
\setlength{\parindent}{0.5cm}
\textwidth 5.25in 
\textheight 8.75in

% Bold the 'Figure #' in the caption and separate it from the title/caption with a period
% Captions will be left justified
\usepackage[aboveskip=1pt,labelfont=bf,labelsep=period,justification=raggedright,singlelinecheck=off]{caption}
\renewcommand{\figurename}{Fig}

% Use the PLoS provided BiBTeX style
\bibliographystyle{plos2015}

% Remove brackets from numbering in List of References
\makeatletter
\renewcommand{\@biblabel}[1]{\quad#1.}
\makeatother


% Header and Footer with logo
\usepackage{lastpage,fancyhdr,graphicx}
\usepackage{epstopdf}
%\pagestyle{myheadings}
\pagestyle{fancy}
\fancyhf{}
%\setlength{\headheight}{27.023pt}
%\lhead{\includegraphics[width=2.0in]{PLOS-submission.eps}}
\rfoot{\thepage/\pageref{LastPage}}
\renewcommand{\headrulewidth}{0pt}
\renewcommand{\footrule}{\hrule height 2pt \vspace{2mm}}
\fancyheadoffset[L]{2.25in}
\fancyfootoffset[L]{2.25in}
\lfoot{\today}

%% Include all macros below

\newcommand{\lorem}{{\bf LOREM}}
\newcommand{\ipsum}{{\bf IPSUM}}

%% END MACROS SECTION


\begin{document}
\vspace*{0.2in}

% Title must be 250 characters or less.
\begin{flushleft}
{\Large
\textbf\newline{{\bf Supporting Information:} Preparation of isolated guard cells, containing cell walls, from \textit{Vicia faba}} % Please use "sentence case" for title and headings (capitalize only the first word in a title (or heading), the first word in a subtitle (or subheading), and any proper nouns).
}
\newline
% Insert author names, affiliations and corresponding author email (do not include titles, positions, or degrees).
\\
Sara K. Fleetwood\textsuperscript{1},
Maya Kleiman\textsuperscript{2*},
E. Johan Foster\textsuperscript{1*}
\\
\bigskip
\textsuperscript{1} Department of Chemical and Biological Engineering, University of British Columbia, Vancouver, British Columbia, Canada %Affiliation Dept/Program/Center, Institution Name, City, State, Country
% Department of Chemical and Biological Engineering 421, University of British Columbia, 2360 East Mall, Vancouver, BC V6T 1Z3, Canada
\\
\bigskip
\textsuperscript{2} Plant Sciences Institute, Agricultural Research Organization (Volcani Center), Rishon LeZiyyon, Israel %Affiliation Dept/Program/Center, Institution Name, City, State, Country
% Plant Sciences Institute, Agricultural Research Organization (Volcani Center), 68 HaMakkabbim Road, P. O. Box 15159, 7505101, Rishon LeZiyyon, Israel
\\
%% \textbf{3} Affiliation Dept/Program/Center, Institution Name, City, State, Country
%% \\
\bigskip

% Insert additional author notes using the symbols described below. Insert symbol callouts after author names as necessary.
% 
% Remove or comment out the author notes below if they aren't used.
%
% Primary Equal Contribution Note
%% \Yinyang These authors contributed equally to this work.

% Additional Equal Contribution Note
% Also use this double-dagger symbol for special authorship notes, such as senior authorship.
%% \ddag These authors also contributed equally to this work.

% Current address notes
% \textcurrency Current Address: Dept/Program/Center, Institution Name, City, State, Country 
% change symbol to "\textcurrency a" if more than one current address note
% \textcurrency b Insert second current address 
% \textcurrency c Insert third current address

% Deceased author note
%% \dag Deceased

% Group/Consortium Author Note
%% \textpilcrow Membership list can be found in the Acknowledgments section.

% Use the asterisk to denote corresponding authorship and provide email address in note below.
* Corresponding author
\\
E-mail: mayakl@volcani.agri.gov.il (MK), johan.foster@ubc.ca (EF)

\end{flushleft}
\pagebreak

\linenumbers

\section*{Supporting information}

	% Include only the SI item label in the paragraph heading. Use the \nameref{label} command to cite SI items in the text.
	
	\paragraph*{S1 Table.}
	\label{S1_Table}
	{\bf \textit{Vicia faba} dry weight \& leaf size.} Average dry weight (g) and surface area (cm\textsuperscript{2}) per leaf of freshly picked \textit{Vicia faba} leaves, before guard cell isolation and after being sorted into three sizes: small, medium, and large  \cite{Fleetwood2024s1}.
	\begin{table}[!ht]
		\centering
		\begin{tabular}{|l|l|l|}
			\thickhline
			\bf leaf size & \bf dry weight (g) & \bf surface area (cm\textsuperscript{2})\\
			\thickhline
			Small & 0.2 $\pm$ 0.1 & 23.5 $\pm$ 3.1\\ \hline
			Medium & 0.3 $\pm$ 0.0 & 39.4 $\pm$ 4.9\\ \hline
			Large & 0.5 $\pm$ 0.1 & 60.5 $\pm$ 3.9\\ \thickhline
		\end{tabular} 
	\end{table}

%	\begin{figure}[H]
%		%		\begin{adjustwidth}{-2.25in}{0in}
%			\centering
%			\includegraphics[width=1.0\linewidth]{figures-tables/SI/S1_Fig.tif}
%			%		\end{adjustwidth}
%	\end{figure}
	\paragraph*{S1 Fig.}
	\label{S1_Fig}
	{\bf Isolated guard cells.} Optical microscope image of isolated guard cells (circled) from \textit{Vicia faba}. The process includes blending, filtering (210 \textmu{}m), digesting with Driselase for 60 min, filtering (50 \textmu{}m), and probe sonication (60 amps for 60 sec).
	
%	\begin{figure}[H]
%		%		\begin{adjustwidth}{-1.25in}{0in}
%			\centering
%			\includegraphics[width=0.7\linewidth]{figures-tables/SI/S2_Fig.tif}
%			%		\end{adjustwidth}
%	\end{figure}
	\paragraph*{S2 Fig.}
	\label{S2_Fig}
	{\bf Plant source.} Optical microscope image of blended and filtered leaves showing the cutting of epidermal cells: (a) while leaving guard cells intact for \textit{Vicia faba} and (b) guard cells fracturing into quarters for \textit{Polystichum munitum}.
	
%	\begin{figure}[H]
%		%		\begin{adjustwidth}{-1.25in}{0in}
%			\centering
%			\includegraphics[width=1.0\linewidth]{figures-tables/SI/S3_Fig.tif}
%			%		\end{adjustwidth}
%	\end{figure}
	\paragraph*{S3 Fig.}
	\label{S3_Fig}
	{\bf Enzymes.} Optical microscope images comparing different enzymes on guard cell isolation of \textit{Vicia faba} blended, filtered at >210um, enzyme added and stirred for 60 min, filtered at >30 \textmu{}m, and probe sonicated for 60 sec at 60 amps. The plants used included: (a-b) no enzyme, (c-d) pectolyase, and (e-f) Driselase.
	
%	\begin{figure}[H]
%		%			\begin{adjustwidth}{-2.25in}{0in}
%			\centering
%			\includegraphics[width=0.7\linewidth]{figures-tables/SI/S4_Fig.tif}
%			%			\end{adjustwidth}
%	\end{figure}
	\paragraph*{S4 Fig.}
	\label{S4_Fig}
	{\bf Blending time.} Optical microscope images comparing and summarizing different enzyme digestions times on guard cell isolation of \textit{Vicia faba}. The digestion times included: (a-b) 30 min and (c-d) 60 min.
	
\begin{thebibliography}{10}	
	
	\bibitem{Fleetwood2024s1}
	Fleetwood S, Kleiman M, Foster J.
	\newblock {{S}1 Table Raw Data - Vicia faba dry weight \& leaf size [Dataset]; 2024 [cited 2024 Feb 29]}.
	\newblock Database: Dryad [Internet]. Available from: \url{https://doi.org/10.5061/dryad.hx3ffbgn2}.
	
\end{thebibliography}
		
\end{document}
